# Supplementary material for: Initiation of Progressive Morphological Transition Towards an Echino-Stomato-Spherocytic Phenotype by Phosphatidylserine Externalization and Its Implication in Thrombosis
Source: Int J Mol Sci. 2025 Feb 18;26(4):1747. doi: 10.3390/ijms26041747 (PMC11854928; doi:10.3390/ijms26041747)
Supplement: Supplementary file 1 [file ijms-26-01747-s001.zip]

Archive with 1 entries (1 files):
- ijms-3423711-supplementary.pdf
